# Supplementary material for: Gamification Approach to Provide Support About the Deferral Experience in Blood Donation: Design and Feasibility Study
Source: JMIR Hum Factors. 2024 Jun 14;11:e50086. doi: 10.2196/50086 (PMC11214031; doi:10.2196/50086)
Supplement: Multimedia Appendix 6 [file humanfactors_v11i1e50086_app6.xlsx]

## Sheet: User usability Form - En
Participant	Difficulty of Task Completion																						System Usability Scale										Acceptance Section			Free-text Questions
	Were you able to complete Task 1 (Registration and Login)?	Please rate the difficulty of Task 1. (1. difficult, 2. somewhat difficult, 3. normal, 4. somewhat easy, 5. easy)	Were you able to complete Task 2 (filling out the questionnaire in the application and giving informed consent)?	For Task 2, please rate the difficulty of the task.	Were you able to complete Task 3 (commenting and liking news postings) ?	For Task 3, please rate the difficulty of the task.	Were you able to complete Task 4 (Comment and agree or disagree with the discussion poll)?	For Task 4, please rate the difficulty of the task.	Were you able to complete Task 5 (Participate in the quiz activity)?	For Task 5, please rate the difficulty of the task.	Were you able to complete Task 6 (Participate in the weekly voting activity)?	For Task 6, please rate the difficulty of the task.	Were you able to complete ask 7 (Make a simple post)?	For Task 7, please rate the difficulty of the task.	Were you able to complete Task 8 (Acquire a new character at the Character Store)?	For Task 8, please rate the difficulty of the task.	Were you able to complete Task 9 (go to the character store and evolve a new character)?	For Task 9, please rate the difficulty of the task.	Were you able to complete Task 10 (Select a new character and save changes)?	For Task 10, please rate the difficulty of the task.	Were you able to complete Task 11 (Logout)?	For Task 11, please rate the difficulty of the task.	1. I think that I would like to use this app frequently.	2. I found the app unnecessarily complex	3. I thought the app was easy to use	4. I think that I would need the support of a technical person to be able to use this app.	5. I found the various functions in this app were well integrated	6. I thought there was too much inconsistency in this app.	7. I would imagine that most people would learn to use this app very quickly.	8. I found the app very cumbersome to use.	9. I felt very confident using the app.	10. I needed to learn a lot of things before I could get going with this app.	1. Did you like the concept of this application?	2. Assuming the app is free, how likely are you to download it?	3. How likely are you to recommend this app to others?	1.1. Do you think the functions of this application are adequate?	1.2. Are there any features in this app that should be improved or removed?	1.3. Are there any functions that are lacking or that you would like to see added to this application?	2. What factors could motivate you to use the application?	3. What is the best feature you found in the app?	4. What features of the application have you found to be the least good?	5. What did you find positive about the goals of the app?	6. Other comments and suggestions
P1	Yes	4	Yes	4	Yes	4	Yes	4	Yes	4	Yes	4	Yes	4	Yes	4	Yes	4	Yes	4	Yes	5	3	2	4	1	4	2	4	2	4	1	4	3	5
P2	Yes	4	Yes	3	Yes	5	Yes	4	Yes	5	Yes	4	Yes	4	Yes	5	Yes	5	Yes	5	Yes	5	3	2	4	2	4	2	5	2	3	2	4	2	4	Yes, I think the functions are sufficient.	The background of the app could be better I guess. The red color usually give some discomfort. Usually, the blue or green color give more comfort to people,	Perhaps the addition of a function to post vides would be good to share information more easily.	If I am aware of how blood donations can help others in need, I might be willing to use the app to know more info about blood donations and eventually donate blood.	Sharing the information about blood donations	The fact that the app is only in Japanese. Adding more languages can make the app more widely used in multiple countries.	I believe sharing information about blood donations is very useful.	I have a concern that it might be that some people will give information about blood donations that might be either a scam or false information. I think there should be some requirements to confirm that the shared information are scientifically correct or given by well experienced people. In addition, if you could reach out to people working in the medical institutions would provide some useful i…
P3	Yes	3	Yes	2	Yes	3	Yes	4	Yes	3	Yes	4	Yes	3	Yes	3	Yes	3	Yes	2	No	4	2	2	2	4	1	4	2	4	2	3	3	1	1	No	The switching animation is too slow. The text is shown in white. When scrolling, the text updates constantly which makes the content confusing.	1. the concept of game is not well represented, except in the character editing, and the forum. Also, it is not Interesting enough. 2. I cannot connect the application with the real life blood donation. Maybe we have some mechanisms similar to Duolingo, where you can actually use your points, showing off with other language learners, and even certificates could be used in the real life. 3. I cann…	1. Friends are using, or rate is high 2. GUI is well designed, and I can really learn something useful 3. I can show off how many times that I have donated the blood, or recommend to other people. 4. The game part is interesting enough. 5. If I believe that I can actually help other peoplel by using this app.	The color and designing language is cute, Although not complete, the ideas are new and innovative.	The inconsistency between different functions, and the first glance of the GUI makes me think this app is incomplete.	A new concept to motivate people donating blood by creating a popular application.	The key function of this app is game? or forum? or others? I think it should be made more consistent.
P4	Yes	5	Yes	4	Yes	4	Yes	4	Yes	4	Yes	5	Yes	5	Yes	4	Yes	3	Yes	2	Yes	5	4	1	5	1	5	2	5	1	5	1	4	4	5	Yes. It keeps me interested.	The text colour and background.	New characters. And gacha.	Interacting with other users on the news feed.	Character customisation.	-	It serves a good cause.	-
P5	Yes	4	Yes	4	Yes	4	Yes	4	Yes	4	Yes	4	Yes	4	Yes	4	Yes	3	Yes	5	Yes	5	4	3	4	3	5	2	3	2	4	3	4	2	3	Yes	Character upgrade has some bug	The quiz system	Number of member	Character development	Quiz	Good design	Nothing in particular
P6	Yes	3	Yes	2	Yes	5	Yes	4	Yes	3	Yes	4	Yes	3	Yes	4	Yes	4	Yes	3	Yes	4	3	2	4	2	4	1	4	2	3	2	3	3	3	I think there are more than enough	I felt the questionnaire was a bit too long	Not really	Characters features	Discussion/posting features	Questionnaire	I think it's definitely beneficial to the society
P7	Yes	5	Yes	3	Yes	5	Yes	5	Yes	5	Yes	5	Yes	5	Yes	5	Yes	5	Yes	3	Yes	5	3	3	4	3	3	3	4	2	4	3	4	3	3	Yes	Yes	Yes	Japanese	People	Japanese language	To help people
P8	Yes	5	Yes	4	Yes	4	Yes	3	Yes	4	Yes	4	Yes	3	Yes	4	No	3	No	3	Yes	4	5	2	4	2	4	3	4	3	4	3	5	4	5	Yes	Different language support	Inclusion of locations for blood donations	Interest in blood donation.	The Quiz	N/A	The fact that it helps the community at large
P9	Yes	5	Yes	4	Yes	4	Yes	4	Yes	4	Yes	5	Yes	5	Yes	5	Yes	5	Yes	5	Yes	5	2	2	4	2	3	2	4	2	3	1	3	2	3	Yes	Not really	Maybe more information about the topic	Been informed about it	It is pretty interactive	The are a lot of things that I don't know about donations, therefore I'm not able to respond properly	It may help people to be more informed and interested about the situation	-
P10	Yes	5	Yes	5	Yes	5	Yes	5	Yes	5	Yes	5	Yes	5	Yes	5	Yes	5	Yes	5	Yes	5	4	1	5	1	4	1	5	1	5	1	4	3	4	Yes, even more than I expected	No, I think its fine	I dont understand the evolving character	Gamification and social tasks (achieving poInts by group activities)	The question game	The character evolution	I think it can truly enhance the participation in donation	I would explore some other joint activities to win points, like, participation in blood donation campaigns in a team could motivate participants. Just an idea.
P11	Yes	5	Yes	3	Yes	5	Yes	5	Yes	5	Yes	4	Yes	3	Yes	4	Yes	3	Yes	3	Yes	5	3	2	4	2	4	2	4	2	4	2	4	3	4	Yes I do		The posting function. I think posts should be investigated before being on board because the posts can be not related to the topic of blood.	Feature and benefits to myself and people	Now, posting is the best feature because I gain knowledge from reading posts.	Like the post	The goal of application is to gain more people in blood donation community which highly helps society	It will be great if we can make an appointment of blood donation with hospitals via this application, and then people will use this application more. Also, if the app provides more languages, it can be the application for the worldwide.
